# Supplementary material for: The oilseed rape developmental expression resource: a resource for the investigation of gene expression dynamics during the floral transition in oilseed rape
Source: BMC Plant Biol. 2020 Jul 21;20:344. doi: 10.1186/s12870-020-02509-x (PMC7374918; doi:10.1186/s12870-020-02509-x)
Supplement: Supplementary file 5 — Additional file 5: Table S1. Genomic location and homology information for all BnAP1 and BnAGL24 genes in the ORDER database. Except for the “Brassica napus gene name” column, this table represents the data available from the ORDER table view. [file 12870_2020_2509_MOESM5_ESM.xlsx]

## Sheet: Sheet1
Brassica napus gene ID	Brassica napus gene name	Chromosome	End (bp)	Start (bp)	Abbreviation	BLAST HSP Bit Score	BLAST HSP Length	BLAST Identity	Homologous gene
XLOC_009412	BnAP1.A2.Random	chrA02_random	549820	545367	AP1, AGL7	1142.82	771	92.8664	AT1G69120.1
XLOC_031958	BnAP1.A7a	chrA07	18234399	18229848	AP1, AGL7	1148.23	771	92.9961	AT1G69120.1
XLOC_034345	BnAP1.A7b	chrA07	20120346	20115742	AP1, AGL7	1157.25	771	93.2555	AT1G69120.1
XLOC_075261	BnAP1.C2a.Random	chrC02_random	304782	299210	AP1, AGL7	818.212	561	92.3351	AT1G69120.1
XLOC_075262	BnAP1.C2b.Random	chrC02_random	323702	314548	AP1, AGL7	315.072	207	93.7198	AT1G69120.1
XLOC_107803	BnAP1.C6a	chrC06	27154360	27149838	AP1, AGL7	1157.25	771	93.2555	AT1G69120.1
XLOC_111357	BnAP1.C6b	chrC06	30796375	30791832	AP1, AGL7	1148.23	771	92.9961	AT1G69120.1
XLOC_153567	BnAP1.Cnn.Random	chrCnn_random	79431790	79428626	AP1, AGL7	522.46	329	95.1368	AT1G69120.1
XLOC_002852	BnAGL24.A1	chrA01	7071830	7068074	AGL24	850.673	675	88	AT4G24540.1
XLOC_015069	BnAGL24.A3	chrA03	23993878	23990659	AGL24	866.903	664	89.006	AT4G24540.1
XLOC_063849	BnAGL24.C1	chrC01	11246114	11242902	AGL24	870.51	669	88.9387	AT4G24540.1
XLOC_120000	BnAGL24.C7	chrC07	40107173	40103165	AGL24	839.853	667	88.006	AT4G24540.1
