# Supplementary material for: The oilseed rape developmental expression resource: a resource for the investigation of gene expression dynamics during the floral transition in oilseed rape
Source: BMC Plant Biol. 2020 Jul 21;20:344. doi: 10.1186/s12870-020-02509-x (PMC7374918; doi:10.1186/s12870-020-02509-x)
Supplement: Supplementary file 6 — Additional file 6: Table S2. Genomic location and homology information for all BLAST hits to RsFLC1, RsFLC2, and RsFLC3 identified in the ORDER database. [file 12870_2020_2509_MOESM6_ESM.xlsx]

## Sheet: Sheet1
BLAST hits for Cultivar WK10039 FLC1 (KP027017)
Brassica napus gene	Chromosome	End (bp)	Start (bp)	BLAST HSP Bit Score	BLAST HSP Length	BLAST Identity
XLOC_047868	chrA10	15003589	14998200	434.095	381	85.8268
XLOC_133056	chrC09	46350259	46345411	311.466	185	97.2973
XLOC_133060	chrC09	46371240	46366561	307.859	185	96.7568
XLOC_012674	chrA03	1364314	1360824	248.348	185	89.7297
XLOC_006960	chrA02	138121	134159	244.741	185	89.1892
XLOC_067036	chrC02	212025	208672	241.134	183	89.071
XLOC_081240	chrC03	2004562	2001032	239.331	185	88.6486
XLOC_010191	chrA03	6240929	6240007	224.904	184	86.9565
XLOC_076585	chrC03	8404180	8403180	224.904	184	86.9565
XLOC_006926	chrA02	24586175	24582066	217.691	185	85.9459
XLOC_070780	chrC02	45614114	45609820	212.28	185	85.4054
XLOC_070783	chrC02	45644246	45640940	208.674	185	84.8649
XLOC_084165	chrC03	34177713	34176435	192.443	186	83.3333
XLOC_026892	chrA06	16597273	16592691	185.23	185	82.1622
XLOC_026893	chrA06	16604866	16600491	170.803	184	80.4348
XLOC_084164	chrC03	34165293	34154921	170.803	184	80.4348
XLOC_006927	chrA02	24592478	24588146	140.146	182	77.4725
XLOC_002708	chrA01	5690752	5688077	123.915	90	91.1111
BLAST hits for Cultivar WK10039 FLC2 (KP027026)
Brassica napus gene	Chromosome	End (bp)	Start (bp)	BLAST HSP Bit Score	BLAST HSP Length	BLAST Identity
XLOC_006960	chrA02	138121	134159	342.123	274	85.7664
XLOC_067036	chrC02	212025	208672	327.696	274	84.6715
XLOC_012674	chrA03	1364314	1360824	306.056	269	83.2714
XLOC_081240	chrC03	2004562	2001032	297.039	269	82.5279
XLOC_047868	chrA10	15003589	14998200	279.005	274	80.6569
XLOC_133056	chrC09	46350259	46345411	279.005	274	80.6569
XLOC_133060	chrC09	46371240	46366561	269.988	274	79.927
XLOC_010191	chrA03	6240929	6240007	255.561	184	90.7609
XLOC_076585	chrC03	8404180	8403180	246.544	184	89.6739
XLOC_002708	chrA01	5690752	5688077	241.134	256	82.0312
XLOC_006926	chrA02	24586175	24582066	217.691	185	85.9459
XLOC_070780	chrC02	45614114	45609820	212.28	185	85.4054
XLOC_070783	chrC02	45644246	45640940	208.674	185	84.8649
XLOC_026892	chrA06	16597273	16592691	203.264	185	84.3243
XLOC_084165	chrC03	34177713	34176435	190.64	185	82.7027
XLOC_006927	chrA02	24592478	24588146	161.786	184	79.3478
XLOC_026893	chrA06	16604866	16600491	156.376	184	78.8043
XLOC_084164	chrC03	34165293	34154921	156.376	184	78.8043
XLOC_070843	chrC02	213287	212033	143.752	149	83.2215
XLOC_076586	chrC03	8409795	8405610	122.112	100	87
XLOC_015722	chrA03_random	900772	898678	118.505	172	76.1628
XLOC_141500	chrCnn_random	35179433	35179123	111.292	171	74.269
BLAST hits for Cultivar WK10039 FLC3 (KP027035)
Brassica napus gene	Chromosome	End (bp)	Start (bp)	BLAST HSP Bit Score	BLAST HSP Length	BLAST Identity
XLOC_012674	chrA03	1364314	1360824	412.454	332	88.5542
XLOC_081240	chrC03	2004562	2001032	360.157	247	92.3077
XLOC_010191	chrA03	6240929	6240007	336.713	291	85.9107
XLOC_006960	chrA02	138121	134159	331.303	236	91.1017
XLOC_047868	chrA10	15003589	14998200	320.483	392	78.3163
XLOC_067036	chrC02	212025	208672	309.662	224	90.625
XLOC_076585	chrC03	8404180	8403180	307.859	290	83.7931
XLOC_133060	chrC09	46371240	46366561	307.859	293	83.959
XLOC_133056	chrC09	46350259	46345411	291.629	236	87.2881
XLOC_006926	chrA02	24586175	24582066	232.118	223	82.9596
XLOC_084165	chrC03	34177713	34176435	228.511	257	80.1556
XLOC_070780	chrC02	45614114	45609820	226.707	223	82.5112
XLOC_070783	chrC02	45644246	45640940	223.101	223	82.0628
XLOC_026892	chrA06	16597273	16592691	210.477	223	81.1659
XLOC_026893	chrA06	16604866	16600491	210.477	299	76.5886
XLOC_084164	chrC03	34165293	34154921	203.264	222	80.6306
XLOC_006927	chrA02	24592478	24588146	185.23	234	77.7778
XLOC_002708	chrA01	5690752	5688077	122.112	91	90.1099
XLOC_011129	chrA03	15051272	15048387	122.112	101	87.1287
XLOC_076586	chrC03	8409795	8405610	122.112	100	87
